# Supplementary material for: Fluidic torque–enabled object manipulation by microrobot collectives
Source: Sci Adv. 2026 Feb 25;12(9):eaea9947. doi: 10.1126/sciadv.aea9947 (PMC12935057; doi:10.1126/sciadv.aea9947)
Supplement: Supplementary file 2 — Movies S1 to S12 [file sciadv.aea9947_movies_s1_to_s12.zip]

Archive with 12 entries (12 files):
- aea9947_movie_s1.mp4
- aea9947_movie_s2.mp4
- aea9947_movie_s3.mp4
- aea9947_movie_s4.mp4
- aea9947_movie_s5.mp4
- aea9947_movie_s6.mp4
- aea9947_movie_s7.mp4
- aea9947_movie_s8.mp4
- aea9947_movie_s9.mp4
- aea9947_movie_s10.mp4
- aea9947_movie_s11.mp4
- aea9947_movie_s12.mp4
